# Supplementary material for: Gene Expression Analysis of Adapted Insect Cells during Influenza VLP Production Using RNA-Sequencing
Source: Viruses. 2022 Oct 12;14(10):2238. doi: 10.3390/v14102238 (PMC9609815; doi:10.3390/v14102238)
Supplement: Supplementary file 1 [file viruses-14-02238-s001.zip]

Archive with 1 entries (1 files):
- viruses-1939226-supplementary.pdf
